# Supplementary material for: The Phenotype of Physcomitrium patens SMC6 Mutant with Interrupted Hinge Interactions
Source: Genes (Basel). 2025 Sep 16;16(9):1091. doi: 10.3390/genes16091091 (PMC12469541; doi:10.3390/genes16091091)
Supplement: Supplementary file 1 [file genes-16-01091-s001.zip]

Archive with 2 entries (2 files):
- Supplement Figures S1, 2.pdf
- Supplement Table S1.pdf
